# Supplementary material for: Improving clinical and epidemiological predictors of Buruli ulcer
Source: PLoS Negl Trop Dis. 2018 Aug 6;12(8):e0006713. doi: 10.1371/journal.pntd.0006713 (PMC6095624; doi:10.1371/journal.pntd.0006713)
Supplement: S1 Text — (XLSX) [file pntd.0006713.s001.xlsx]

## Sheet: Feuil1
Cases	age	gender	clinical diagnosis	absence of traumatisme	absence of fever	joint limitation	who category	absence of pain	pcr result	direct smear examination	absence of adenopathy	localization	ulcerated form	necrotic base	undermined edge	characteristic smell
Case 1	3	1	1	1	1	0	1	1	1	0	1	0	1	1	1	1
Case 2	13	1	1	1	1	1	3	1	0	0	1	1	1	1	1	1
Case 3	14	0	1	1	1	0	2	1	0	0	1	0	1	0	1	1
Case 4	22	0	1	1	1	1	2	1	1	0	1	1	1	1	1	1
Case 5	3	0	1	1	1	1	3	1	1	0	1	2	1	1	1	1
Case 6	6	1	1	1	1	0	2	1	1	0	1	2	1	1	1	1
Case 7	70	0	1	1	1	0	2	1	1	0	1	0	1	1	1	1
Case 8	25	0	0	1	1	0	3	0	0	0	1	0	1	0	0	0
Case 9	40	0	0	1	1	0	3	0	0	0	1	0	1	0	0	0
Case 10	6	1	1	1	1	0	2	1	1	0	1	0	1	1	1	1
Case 11	39	1	0	0	1	1	2	0	0	0	1	0	1	1	0	0
Case 12	55	0	1	1	1	0	2	1	1	1	1	0	1	1	1	1
Case 13	14	0	0	0	1	0	2	0	0	0	1	0	1	0	0	0
Case 14	12	1	1	1	1	1	2	1	1	0	1	1	1	1	1	1
Case 15	13	1	1	1	1	0	2	0	1	0	1	2	1	1	1	1
Case 16	50	0	1	1	1	1	2	1	1	0	1	1	1	1	1	1
Case 17	15	1	1	1	0	0	2	1	1	1	1	0	1	1	1	1
Case 18	8	0	1	1	1	0	2	1	1	0	1	0	1	1	0	1
Case 19	60	0	0	1	1	0	3	0	0	0	1	0	1	1	0	0
Case 20	19	1	1	1	1	0	2	1	1	1	1	1	1	1	1	1
Case 21	20	1	0	1	1	1	1	1	0	0	1	0	1	1	1	0
Case 22	12	1	1	1	1	1	2	1	1	0	1	1	1	0	1	1
Case 23	60	0	1	1	1	0	2	1	0	0	1	0	1	1	1	1
Case 24	61	1	0	1	1	1	3	0	0	0	1	0	1	1	1	0
Case 25	42	1	0	0	1	1	3	0	1	1	1	0	1	1	1	1
Case 26	65	0	1	1	1	0	1	1	0	0	1	0	1	1	1	1
Case 27	35	1	1	1	1	0	3	1	1	1	1	1	1	1	1	1
Case 28	4	0	1	1	1	0	1	1	0	0	1	0	1	1	1	1
Case 29	15	1	1	1	1	0	3	1	1	1	1	0	1	1	1	1
Case 30	14	1	0	1	1	0	1	1	0	0	1	0	1	1	0	0
Case 31	13	0	1	1	1	1	2	1	1		1	0	1	1	1	1
Case 32	25	0	1	1	1	1	2	0	0	0	1	1	1	1	1
Case 33	40	1	1	1	1	0	2	1	0	0	1	0	1	0	0	1
Case 34	4	0	1	1	1	1	3	1	0	0	1	0	1	1	1	1
Case 35	35	1	0	0	1	1	3	0	0	0	1	0	1	1	1	0
Case 36	60	1	0	1	1	0	3	0	0	0	1	0	1	1	1	0
Case 37	7	1	1	1	1	0	2	1	1	0	1	2	1	1	1	1
Case 38	11	0	1	1	1	0	2	1	0	0	1	0	1	1	1	1
Case 39	19	1	1	1	1	1	3	0	0	0	1	0	1	1	1	1
Case 40	28	0	0	1	1	1	3	0	0	0	1	0	1	1	0	0
Case 41	32	0	0	1	1	1	3	0	0	0	1	0	1	1	1	0
Case 42	23	0	1	1	1	0	2	1	0	0	1	0	1	1	1	1
Case 43	9	0	1	1	1	0	1	1	0	0	1	1	1	1	1	1
Case 44	60	1	0	0	1	1	3	0	0	0	1	0	1	1	1	0
Case 45	80	1	0	1	1	1	3	0	0	0	1	0	1	1
Case 46	12	0	1	1	1	0	2	1	1	1	1	0	1	1	1	1
Case 47	50	0	0	1	1	1	3	0	0	0	1	0	1	1	0	0
Case 48	50	0	0	0	1	0	2	0	1	0	1	0	1	1	0	0
Case 49	25	1	0	0	1	1	2	0	0	0	1	0	1	0		0
Case 50	9	1	1	1	1	1	2	1	1	1	1	0	1	1	1	1
Case 51	60	1	0	1	1	0	2	0	0	0	1	0	1	0	0	0
Case 52	10	0	1	1	1	1	2	1	1	0	1	0	1	1	1	1
Case 53	8	1	1	1	1	0	1	1	0	0	1	1	1	1	1	1
Case 54	1	0	0	1	1	0	2	0	0	0	1	2	1	1	1	0
Case 55	7	0	1	1	1	1	2	1	1	1	1	0	1	1	1	1
Case 56	10	0	1	1	1	0	3	1	0	0	1	0	1	0	1	1
Case 57	8	1	1	1	1	0	2	1	1	0	1	0	1	1	1	1
Case 58	80	1	0	1	1	0	3	0	0	0	1	0	1	0	0	0
Case 59	2	0	0	1	1	0	2	0	0	0	1	2	1	1	1	0
Case 60	72	1	1	1	1	0	2	1	0	0	1	0	1	1	1	1
Case 61	9	0	1	1	1	0	2	1	1	0	1	1	1	1	1	1
Case 62	10	1	1	1	1	0	2	1	1	1	1	2	1	1	1	1
Case 63	36	1	0	0	1	1	3	0	0	0	1	0	1	1	1	0
Case 64	55	0	0	1	1	0	2	0	0	0	1	0	1	1	1	0
Case 65	12	1	1	1	1	1	3	1	1	1	1	0	1	1	1	1
Case 66	8	0	1	1	1	0	2	1	1	1	1	1	1	1	1	1
Case 67	38	0	0	1	1	1	3	1	0	0	1	0	1	1	1	0
Case 68	5	1	1	1	1	1	3	0	1	0	1	2	1	1	1	1
Case 69	8	0	1	1	1	1	2	1	1	1	1	1	1	1	1	1
Case 70	15	1	1	1	1	1	2	1	1	1	1	0	1	1	1	1
Case 71	6	0	1	1	1	0	2	1	0	0	1	2	1	1	1	1
Case 72	46	1	1	1	1	1	2	1	0	0	1	0	1	1	1	1
Case 73	25	0	0	1	1	0	2	1	1	1	1	0	1	1	1	0
Case 74	50	1	0	1	1	0	2	1	0	0	1	0	1	0	0	0
Case 75	45	1	0	1	1	1	3	0	0	0	1	0	1	0	0	0
Case 76	11	0	1	1	1	1	3	0	1	1	1	1	1	1	1
Case 77	6	1	1	1	1	1	2	1	1	1	1	2	1	1	1	1
Case 78	60	1	0	1	1	0	3	1	0	0	1	0	1	0	0	0
Case 79	42	1	0	1	1	1	3	0	0	0	1	0	1	0	0	0
Case 80	40	0	0	0	1	0	3	0	0	0	1	0	1	0	0	0
Case 81	10	0	1	1	1	1	3	1	1	0	1	0	1	1	1	1
Case 82	53	1	0	1	1	0	2	0	0	0	1	0	1	1	1	0
Case 83	30	0	0	1	1	0	3	0	0	0	1	0	1	0	0	0
Case 84	80	1	0	1	1	1	3	0	0	0	1	0	1	1	1	0
Case 85	32	1	0	1	1	0	2	0	0	0	1	0	1	0	0	0
Case 86	35	0	0	0	1	1	2	0	0	0	1	1	1	1	1	0
Case 87	65	0	1	1	1	1	3	1	1	0	1	1	1	1	1	1
Case 88	12	1	1	1	1	0	2	1	1	0	1	0	1	1	1	1
Case 89	35	1	0	1	1	0	3	0	0	0	1	0	1	1	0
Case 90	55	0	0	1	1	0	2	0	0	0	1	0	1	0	0	0
Case 91	37	1	0	1	0	1	2	1	0	0	1	0	1	1	1	0
Case 92	72	0	0	1	1	1	3	0	0	0	1	0	1	1	1	0
Case 93	65	0	0	1	1	1	3	0	0	0	1	0	1	1	1	0
Case 94	55	1	0	1	0	0	2	0	0	0	1	0	1	0	1	0
Case 95	2	1	1	1	1	0	1	1	1	0	1	0	1	1	1	1
Case 96	70	1	0	1	1	1	2	0	0	0	1	0	1	0	0	0
Case 97	32	0	0	1	1	0	2	1	0	0	1	1	1	0	0	0
Case 98	7	1	1	1	1	0	2	1	1	1	1	1	1	1	1	1
Case 99	12	1	1	1	1	0	2	1	1	0	1	2	1	1	1
Case 100	24	0	0	1	1	0	2	1	0	0	1	0	1	1	0
Case 101	50	0	0	1	1	1	2	0	0	0	1	0	1	1	1	0
Case 102	11	0	1	1	1	1	3	1	1	0	1	0	1	1	1	1
Case 103	59	1	0	1	0	1	3	0	0	0	1	1	1	1	1	0
Case 104	18	1	0	1	1	1	3	0	1	0	1	2	1		0	0
Case 105	6	0	1	1	1	0	1	1	0	0	1	1	1	1	1	1
Case 106	42	1	1	1	1	1	3	1	1	1	1	1	1	1	1	1
Case 107	33	0	1	1	1	0	3	0	0	0	1	0	1	1	1	1
Case 108	35	1	0	1	1	0	1	0	0	0	1	0	1	1	0	0
Case 109	70	0	0	1	1	1		0	0	0	1	0	1	1	0	0
Case 110	40	1	0	1	1	0	3	0	0	0	1	2	1	1	0	0
Case 111	45	1	1	1	1	0	3	1	1	1	1	2	1	1	1	1
Case 112	70	0	0	0	1	1	3	0	0	0	1	0	1	1	1	0
Case 113	2	0	0	1	1	1	2	0	0	0	1	2	1	1	1	0
Case 114	9	0	1	1	1	0	2	1	1	0	1	0	1	1
Case 115	1	1	0	1	1	0	2	0	0	0	1	2	1	1	1	0
Case 116	20	1	1	1	1	1	2	0	1	0	1	0	1	1	1	1
Case 117	40	1	0	0	1	1	3	0	0	0	1	0	1	1	1	0
Case 118	12	1	1	1	1	1	3	1	1	0	1	1	1	1	1	1
Case 119	18	1	0	1	0	1	2	0	0	0	1	0	1	1	0	0
Case 120	33	1	0	0	1	1	3	0	0	0	1	0	1	1	0	0
Case 121	60	0	0	1	1	0	2	1	1	0	1	0	1	0	0	0
Case 122	18	1	0	1	1	0	2	0	0	0	1	0	1	0	0	0
Case 123	9	1	1	1	1	1	3	1	1	1	1	1	1	1	1	1
Case 124	46	1	0	1	0	1	3	0	0	0	1	0	1	1	0	0
Case 125	3	0	1	1	1	1	2	1	1	0	1	1	1	1	0	0
Case 126	47	1	0	1	1	1	2	0	0	0	1	0	1	1	1
Case 127	28	0	1	1	1	0	2	1	1	1	1	0	1	1	1	1
Case 128	13	1	1	1	1	0	1	1	0	0	1	0	1	1	1	1
Case 129	23	1	1	1	1	1	3	1	0	0	1	1	1	1	1
Case 130	14	1	1	1	1	1	2	1	1	1	1	0	1	1	1	1
Case 131	10	1	1	1	1	0	3	1	0	0	1	0	1	1	1	1
Case 132	6	1	1	1	1	0	1	1	0	0	1	1	1	1	1	1
Case 133	18	1	1	1	1	1	2	1	1	0	1	0	1	1	1	1
Case 134	15	1	0	1	1	1	2	0	1	0	1	0	1	0	0	0
Case 135	20	0	1	1	1	1	3	1	0	0	1	0	1	1	1	1
Case 136	9	0	1	1	1	0	1	1	0	0	1	0	1	1	1	1
Case 137	70	1	1	1	1	0	1	1	1	0	1	0	1	1	1	1
Case 138	80	0	0	1	1	1	3	0	0	0	1	0	1	1	1	0
Case 139	65	0	1	1	1	0	2	1	0	0	1	0	1	0	0	1
Case 140	10	0	1	1	1	1	3	0	1	1	1	1	1	1	1	1
Case 141	4	1	0	0	0	1	2	0	0	0	1	0	1	1	1	0
Case 142	3	0	1	1	1	0	1	1	1	0	1	1	1	1	1	1
Case 143	78	0	0	1	1	1	3	0	0	0	1	0	1	1	1	0
Case 144	10	0	0	1	1	0	2	0	0	0	0	0	1	1	1	0
Case 145	13	0	1	1	1	0	1	1	1	0	1	0	1	1	1	1
Case 146	42	0	1	1	1	0	2	1	0	0	1	0	1	1	1	1
Case 147	6	1	1	0	1	0	2	1	1	0	1	1	1	1	1	1
Case 148	14	0	1	1	1	1	2	1	1	1	1	1	1	1	1	1
Case 149	70	1	0	0	1	0	2	0	0	0	1	0	1	0	0	0
Case 150	8	1	1	1	1	1	3	0	0	0	1	1	1	1	1	1
Case 151	13	1	1	1	1	0	1	1	1	1	1	0	1	1	1	1
Case 152	2	0	1	1	1	0	2	1	1	0	1	1	1	1	1	1
Case 153	70	1	1	0	1	1	2	1	0	0	1	0	1	0	0	0
Case 154	62	1	0	0	1	1	2	0	0	0	1	0	1	0	0	0
Case 155	6	1	1	1	1	1	3	1	1	1	1	0	1	1	1	1
Case 156	8	1	1	1	0	1	3	0	0	0	1	1	1	1	1	1
Case 157	22	1	0	0	1	1	2	0	0	0	1	0	1	0	0	0
Case 158	35	1	0	1	1	0	2	0	0	0	1	0	1	0	0	0
Case 159	45	1	0	1	1	0	2	0	0	0	1	0	1	0	0	0
Case 160	20	1	0	1	1	1	2	0	1	0	1	0	1	1	0	0
Case 161	34	1	0	1	1	1	3	0	0	0	1	0	1	1	1	0
Case 162	13	1	1	1	1	0	2	1	1	0	1	0	1	1	1	1
Case 163	2	1	0	1	0	0	2	0	0	0	1	0	1	1	1	0
Case 164	19	0	1	1	1	1	3	1	1	1	1	1	1	1	1	1
Case 165	15	0	1	0	1	0	2	1	1	1	1	0	1	1	1	1
Case 166	80	1	0	1	1	0	2	1	0	0	1	0	1	1	1	0
Case 167	10	1	1	1	1	0	1	1	1	0	1	1	1	1	1	1
Case 168	35	1	0	1	0	1	3	0	1	0	1	0	1	1	0	0
Case 169	1	0	0	1	0	1	3	0	0	0	1	2	1
Case 170	9	1	1	1	1	1	3	1	1	1	1	0	1	1	1	1
Case 171	45	1	0	1	1	0	3	0	0	0	1	0	1	1	0	0
Case 172	40	0	1	1	1	0	2	1	1	0	1	0	1	1	1	1
Case 173	12	1	1	1	1	0	2	1	0	0	1	2	1	1	1	1
Case 174	50	0	0	1	1	0	3	1	0	0	1	0	1	1	0	0
Case 175	17	1	1	1	1	1	3	0	1	0	1	0	1	1	1	1
Case 176	11	1	1	1	1	1	3	1	1	0	1	0	1	1	1	1
Case 177	10	0	1	1	1	0	2	1	1	1	1	0	1	1	1	1
Case 178	27	1	1	1	1	0	2	1	0	0	1	0	1	1	1	1
Case 179	10	0	1	1	0	1	3	1	0	0	1	0	1	1
Case 180	3	1	1	1	1	0	1	1	0	0	1	1	1	1	1	1
Case 181	15	1	1	1	1	1	3	1	1	1	1	1	1	1	1	1
Case 182	8	0	1	1	1	0	2	1	1	0	1	1	1	1	1	1
Case 183	5	0	1	1	1	0	2	1	1	0	1	2	1	1	1	1
Case 184	45	1	0	1	1	0	3	0	0	0	1	2	1	1	0	0
Case 185	16	1	0	1	1	0	3	0	0	0	1	0	1	1	0	0
Case 186	48	1	0	1	1	1	2	0	1	0	1	0	1	0	0	0
Case 187	30	1	0	0	1	1	2	0	0	0	1	0	1	0	0	0
Case 188	35	0	1	1	1	1	3	1	1	1	1	0	1	1	1	1
Case 189	2	1	1	1	1	0	1	1	0	0	1	0	1	1	1	1
Case 190	35	0	1	1	1	1	3	1	0	0	1	1	1	1	1	1
Case 191	9	1	1	1	1	0	2	1	1	0	1	0	1	1	1	1
Case 192	10	1	1	1	1	0	2	1	1	0	1	1	1	1		1
Case 193	50	1	0	0	1	0	2	0	0	0	1	1	1	1	1	0
Case 194	82	1	0	0	1	1	3	0	0	0	1	0	1	1	1	0
Case 195	6	1	1	1	1	1	2	1	0	0	1	1	1	1	1	1
Case 196	6	0	1	1	1	0	2	1	1	1	1	0	1	1	1	1
Case 197	8	0	1	1	1	1	3	1	1	0	1	1	1	1		1
Case 198	13	0	1	1	1	0	2	1	1	1	1	0	1	1	1	1
Case 199	1	0	1	1	1	0	1	1	1	0	1	0	1	1	1	1
Case 200	1	0	0	1	1	0	1	0	0	0	1	2	1	0	1	0
Case 201	14	0	1	1	1	0	2	1	1	0	1	1	1	1	1	1
Case 202	14	1	1	1	1	0	3	1	1	0	1	0	0
Case 203	50	0	0	1	1	1	3	0	0	0	1	1	0
Case 204	13	0	0	1	1	0	3	0	0	0	1	2	0
Case 205	9	1	1	1	1	0	1	1	0	0	1	1	0
Case 206	20	0	0	1	1	1	3	0	0	0	1	0	0
Case 207	9	1	1	1	1	0	2	1	1	1	1	1	0
Case 208	65	0	1	1	1	0	1	1	1	0	1	0	0
Case 209	7	0	1	1	1	0	2	1	1	0	1	0	0
Case 210	10	1	1	1	1	0	2	1	1	0	1	0	0
Case 211	8	1	1	1	1	0	1	1	0	0	1	2	0
Case 212	12	0	1	1	1	0	3	0	1	0	1	1	0
Case 213	32	0	1	1	1	0	1	1	0	0	1	0	0
Case 214	70	0	1	1	1	0	2	1	1	0	1	0	0
Case 215	25	0	1	1	1	0	1	1	0	0	1	0	0
Case 216	7	1	1	1	1	0	1	1	1	0	1	1	0
Case 217	9	0	1	1	1	0	1	1	1	0	1	0	0
Case 218	5	0	1	1	1	0	2	1	0	0	1	1	0
Case 219	10	0	1	1	1	0	2	1	1	0	1	1	0
Case 220	3	1	1	1	1	0	1	1	0	0	1	1	0
Case 221	40	0	1	1	1	0	2	1	1	1	1	1	0
Case 222	28	0	1	1	1	0	2	1	0	0	1	1	0
Case 223	3	0	1	1	1	0	1	1	0	0	1	1	0
Case 224	20	0	0	1	1	1	3	0	0	0	1	0	0
